# Supplementary material for: X‐linked inhibitor of apoptosis protein represents a promising therapeutic target for relapsed/refractory ALL
Source: EMBO Mol Med. 2022 Nov 23;15(1):e14557. doi: 10.15252/emmm.202114557 (PMC9832863; doi:10.15252/emmm.202114557)
Supplement: Supplementary file 7 — Source Data for Figure 1 [file EMMM-15-e14557-s001.zip]

Archive with 7 entries (7 files):
- EMM-2021-14557_Source Data_Figure 1/Fig 1B_2.xlsx
- EMM-2021-14557_Source Data_Figure 1/Fig 1F.xlsx
- EMM-2021-14557_Source Data_Figure 1/Fig. 1A.xlsx
- EMM-2021-14557_Source Data_Figure 1/Fig. 1B.xlsx
- EMM-2021-14557_Source Data_Figure 1/Fig. 1C.xlsx
- EMM-2021-14557_Source Data_Figure 1/Fig. 1D.xlsx
- EMM-2021-14557_Source Data_Figure 1/Fig. 1E.xlsx
