# Supplementary material for: X‐linked inhibitor of apoptosis protein represents a promising therapeutic target for relapsed/refractory ALL
Source: EMBO Mol Med. 2022 Nov 23;15(1):e14557. doi: 10.15252/emmm.202114557 (PMC9832863; doi:10.15252/emmm.202114557)
Supplement: Supplementary file 7 — Source Data for Figure 1 [file EMMM-15-e14557-s001.zip › EMM-2021-14557_Source Data_Figure 1/Fig 1B_2.xlsx]

## Sheet: Balken
	0	10	100	µM Predni			0	0.5	5	IE/ml Asp
0 µM LBW	11.2667	16.3	20.4			0 µM LBW	11.2667	16.4	16.7
20 µM LBW	45.8667	52.7	53.9			20 µM LBW	45.8667	44.6	50.9
	34.6	36.4	33.5
	0	100	500	ng/ml VCR			0	0.5	5	µM AraC
0 µM LBW	11.6	22.64	21.3			0 µM LBW	11.2667	27.8	33.5
20 µM LBW	48.6	58.8	54.1			20 µM LBW	45.8667	45.3	65.7
delta	37	36.16	32.8
	0	0.6	1	µM Doxo			0	0.5	1	µM Dexa
0 µM LBW	11.1	40	41.6			0 µM LBW	11.2667	16.9	18
20 µM LBW	44.5	62.1	57.5			20 µM LBW	45.8667	53.4	51.2
	33.4	22.1	15.9
	Ngamjanpli
