# Supplementary material for: X‐linked inhibitor of apoptosis protein represents a promising therapeutic target for relapsed/refractory ALL
Source: EMBO Mol Med. 2022 Nov 23;15(1):e14557. doi: 10.15252/emmm.202114557 (PMC9832863; doi:10.15252/emmm.202114557)
Supplement: Supplementary file 7 — Source Data for Figure 1 [file EMMM-15-e14557-s001.zip › EMM-2021-14557_Source Data_Figure 1/Fig 1F.xlsx]

## Sheet: Fig 1F
	Fig.1F	Mean	Inv pixel density	Net value	Ratio
PARP	1	190.841	64.159	36.159	0.333333
	2	196.323	58.677	30.677	0.221429				PARP
	3	192.688	62.312	34.312	0.255639				Cleaved PARP
	4	184.312	70.688	42.688	0.387387				Actin
	5	195.429	59.571	31.571	0.193939
	6	166.312	88.688	60.688	0.401316
	7	195.873	59.127	31.127	0.254098
	8	189.788	65.212	37.212	0.345794
Cleaved PARP	1	188.435	66.565	38.565	0.361111
	2	187.464	67.536	39.536	0.285714
	3	105.226	149.774	121.774	0.917293
	4	172.506	82.494	54.494	0.486486
	5	141.536	113.464	85.464	0.515152
	6	226.514	28.486	0.486	0
	7	226.514	28.486	0.486	0
	8	226.514	28.486	0.486	0
	Background	226.514	28.486
Actin	1	118.798	136.202	108.202
	2	87.167	167.833	139.833
	3	94.458	160.542	132.542
	4	115.646	139.354	111.354
	5	62.299	192.701	164.701
	6	75.243	179.757	151.757
	7	105.139	149.861	121.861
	8	120.438	134.562	106.562
	Ngamjanpli
