# Supplementary material for: X‐linked inhibitor of apoptosis protein represents a promising therapeutic target for relapsed/refractory ALL
Source: EMBO Mol Med. 2022 Nov 23;15(1):e14557. doi: 10.15252/emmm.202114557 (PMC9832863; doi:10.15252/emmm.202114557)
Supplement: Supplementary file 7 — Source Data for Figure 1 [file EMMM-15-e14557-s001.zip › EMM-2021-14557_Source Data_Figure 1/Fig. 1A.xlsx]

## Sheet: loucy
Loucys
	0 ng/ml VCR	0 ng/ml VCR	0 ng/ml VCR	0,5 ng/ml VCR	0,5 ng/ml VCR	0,5 ng/ml VCR	1 ng/ml VCR	1 ng/ml VCR	1 ng/ml VCR	2,5 ng/ml VCR	2,5 ng/ml VCR	2,5 ng/ml VCR		t-test	0	0.5	1 VCR	2,5 VCR
neg. control	8.2	8.65	8.84	19.7	17.7	18.1	43.4	45.7	44.5	58.2	59.5	59		zu control
2,5 µM BV6	15	18.3	11.4	40.5	36.5	39	62.5	62.2	62.1	67.8	68.4	68.9		2,5 µM BV6	0.0849639	0.000582774	0.00102908	5.4555e-05
20 µm LFT	8.22	10.1	11.5	9.11	14.49	16.28	45.7	48.5	50.4	56.7	55.3	57.7		20 µm LFT	0.282623	0.128088	0.0976234	0.0581466
20 µM LCL	9.92	9.45	8.35	59.2	58.3	61.1	65.84	62.97	65.85	62.7	63.5	65.5		20 µM LCL	0.281728	5.35344e-06	0.000140644	0.0144646
20 µM LBW	11.5	11.9	11.4	60.5	59.7	59.5	64.5	65.5	63.2	67.5	70.5	70.2		20 µM LBW	0.000308131	1.19497e-05	2.96861e-05	0.00352097
Mittelwerte							Standardabweichung
	0 ng/ml VCR	0,5 ng/ml VCR	1 ng/ml VCR	2,5 ng/ml VCR				0 ng/ml VCR	0,5 ng/ml VCR	1 ng/ml VCR	2,5 ng/ml VCR
control	8.56333	18.5	44.5333	58.9			neg. control	0.328684	1.0583	1.15036	0.655744
2.5 µM BV6	14.9	38.6667	62.2667	68.3667			2,5 µM BV6	3.45109	2.02073	0.208167	0.550757
20 µM LFT	9.94	13.2933	48.2	56.5667			20 µm LFT	1.64584	3.73179	2.36432	1.20554
20 µM LCL	9.24	59.5333	64.8867	63.9			20 µM LCL	0.805792	1.42945	1.65989	1.44222
20 µM LBW	11.6	59.9	64.4	69.4			20 µM LBW	0.264575	0.52915	1.15326	1.65227

## Sheet: loucy (Abb)
Loucys
	0 ng/ml VCR	0 ng/ml VCR	0 ng/ml VCR	0,5 ng/ml VCR	0,5 ng/ml VCR	0,5 ng/ml VCR	1 ng/ml VCR	1 ng/ml VCR	1 ng/ml VCR	2,5 ng/ml VCR	2,5 ng/ml VCR	2,5 ng/ml VCR		t-test	0	0.5	1 VCR	2,5 VCR
neg. control	8.2	8.65	8.84	19.7	17.7	18.1	43.4	45.7	44.5	58.2	59.5	59		zu control
2,5 µM BV6	15	18.3	11.4	40.5	36.5	39	62.5	62.2	62.1	67.8	68.4	68.9		2,5 µM BV6	0.0849639	0.000582774	0.00102908	5.4555e-05
20 µm LFT	8.22	10.1	11.5	9.11	14.49	16.28	45.7	48.5	50.4	56.7	55.3	57.7		20 µm LFT	0.282623	0.128088	0.0976234	0.0581466
20 µM LCL	9.92	9.45	8.35	59.2	58.3	61.1	65.84	62.97	65.85	62.7	63.5	65.5		20 µM LCL	0.281728	5.35344e-06	0.000140644	0.0144646
20 µM LBW	11.5	11.9	11.4	60.5	59.7	59.5	64.5	65.5	63.2	67.5	70.5	70.2		20 µM LBW	0.000308131	1.19497e-05	2.96861e-05	0.00352097
Mittelwerte							Standardabweichung
VCR (ng/ml)	0	0.5	1	2.5				0 ng/ml VCR	0,5 ng/ml VCR	1 ng/ml VCR	2,5 ng/ml VCR
control	8.56333	18.5	44.5333	58.9			neg. control	0.328684	1.0583	1.15036	0.655744
2.5 µM BV6	14.9	38.6667	62.2667	68.3667			2,5 µM BV6	3.45109	2.02073	0.208167	0.550757
20 µM LFT	9.94	13.2933	48.2	56.5667			20 µm LFT	1.64584	3.73179	2.36432	1.20554
20 µM LCL	9.24	59.5333	64.8867	63.9			20 µM LCL	0.805792	1.42945	1.65989	1.44222
20 µM LBW	11.6	59.9	64.4	69.4			20 µM LBW	0.264575	0.52915	1.15326	1.65227
