# Supplementary material for: X‐linked inhibitor of apoptosis protein represents a promising therapeutic target for relapsed/refractory ALL
Source: EMBO Mol Med. 2022 Nov 23;15(1):e14557. doi: 10.15252/emmm.202114557 (PMC9832863; doi:10.15252/emmm.202114557)
Supplement: Supplementary file 7 — Source Data for Figure 1 [file EMMM-15-e14557-s001.zip › EMM-2021-14557_Source Data_Figure 1/Fig. 1B.xlsx]

## Sheet: patient apoptosis
	0	1	5	ng/ml VCR			0	1	5	ng/ml VCR
0 µM LBW	25.8	28.7	32.5			0 µM LBW	11.6	22.64	21.3
20 µM LBW	39.3	49.6	61.4			20 µM LBW	31.2	58.8	56.1
delta LBW	13.5	20.9	28.9
											Fu Jiang
