# Supplementary material for: X‐linked inhibitor of apoptosis protein represents a promising therapeutic target for relapsed/refractory ALL
Source: EMBO Mol Med. 2022 Nov 23;15(1):e14557. doi: 10.15252/emmm.202114557 (PMC9832863; doi:10.15252/emmm.202114557)
Supplement: Supplementary file 7 — Source Data for Figure 1 [file EMMM-15-e14557-s001.zip › EMM-2021-14557_Source Data_Figure 1/Fig. 1C.xlsx]

## Sheet: Loucy Caspase-8 
				MW	SD				MW	SD				MW	SD				MW	SD				MW	SD
				0					1 VCR					2,5 VCR					0,25 L-Asp					10 µM Dexa
0 µM LBW	8.24	7.26	6.56	7.35333	0.689025	8.46	8.37	8.08	8.30333	0.162138	27.2	26.31	27.15	26.8867	0.408276	37.89	37.36	38.31	37.8533	0.388702	8.71	9.27	8.26	8.74667	0.413145
20 µM LBW	13.91	12.61	10.89	12.47	1.23688	21.5	19.91	20.23	20.5467	0.68665	45.09	43.33	42.95	43.79	0.932237	51.45	49.24	54.06	51.5833	1.97001	24.11	20.85	22.04	22.3333	1.34696
	0	1 VCR	2,5 VCR	0.25 L-Asp	10 µM Dexa		SD		0	1 VCR	2,5 VCR	0.25 L-Asp	10 µM Dexa
0 µM LBW	7.35333	8.30333	26.8867	37.9	8.74667			0 µM LBW	0.689025	0.162138	0.408276	0.263443	0.413145
20 µM LBW	12.47	20.5467	43.79	51.6	22.3333			20 µM LBW	1.23688	0.68665	0.932237	0.275114	1.34696
								t-test	0.0130341	0.000946772	0.000305821	0.00819589	0.00261313
