# Supplementary material for: X‐linked inhibitor of apoptosis protein represents a promising therapeutic target for relapsed/refractory ALL
Source: EMBO Mol Med. 2022 Nov 23;15(1):e14557. doi: 10.15252/emmm.202114557 (PMC9832863; doi:10.15252/emmm.202114557)
Supplement: Supplementary file 7 — Source Data for Figure 1 [file EMMM-15-e14557-s001.zip › EMM-2021-14557_Source Data_Figure 1/Fig. 1D.xlsx]

## Sheet: Loucy Caspase-9
				MW	SD				MW	SD				MW	SD				MW	SD				MW	SD
				0					1 VCR					2,5 VCR					0,25 L-Asp					10 µM Dexa
0 µM LBW	7.79	7.88	6.94	7.53667	0.423504	8.47	8.46	9.69	8.87333	0.577485	18.4	19.08	18.88	18.7867	0.285346	48.64	50.59	52.81	50.68	1.70358	9.6	9.49	8.1	9.06333	0.682658
20 µM LBW	13.9	14.33	14.32	14.1833	0.200389	20.53	19.42	19.59	19.8467	0.488148	43.48	43.33	42.81	43.2067	0.287093	65.82	64.2	67.86	65.96	1.49746	23.72	22.57	25.37	23.8867	1.14915
	0	1 VCR	2,5 VCR	0.25 L-Asp	10 µM Dexa		SD		0	1 VCR	2,5 VCR	0.25 L-Asp	10 µM Dexa
0 µM LBW	7.53667	8.87333	18.7867	50.68	9.06333			0 µM LBW	0.423504	0.577485	0.285346	1.70358	0.682658
20 µM LBW	14.1833	19.8467	43.2067	65.96	23.8867			20 µM LBW	0.200389	0.488148	0.287093	1.49746	1.14915
								t-test	0.000369316	4.1109e-05	1.13186e-07	0.000733103	0.000353214
