# Supplementary material for: X‐linked inhibitor of apoptosis protein represents a promising therapeutic target for relapsed/refractory ALL
Source: EMBO Mol Med. 2022 Nov 23;15(1):e14557. doi: 10.15252/emmm.202114557 (PMC9832863; doi:10.15252/emmm.202114557)
Supplement: Supplementary file 7 — Source Data for Figure 1 [file EMMM-15-e14557-s001.zip › EMM-2021-14557_Source Data_Figure 1/Fig. 1E.xlsx]

## Sheet: Loucy Caspase-3 
				MW	SD				MW	SD				MW	SD				MW	SD				MW	SD
				0					1 VCR					2,5 VCR					0,25 L-Asp					10 µM Dexa
0 µM LBW	6.07	6.56	6.11	6.24667	0.222161	12.99	10.05	11.14	11.3933	1.21354	58.76	59.69	57.45	58.6333	0.918852	48.2	52.76	49.98	50.3133	1.87647	8.36	6.57	6.86	7.26333	0.784446
20 µM LBW	13.45	12.54	12.12	12.7033	0.555118	44.02	45.73	46.8	45.5167	1.14491	75.68	76.37	78.17	76.74	1.04967	79.6	76.7	80.81	79.0367	1.72454	24.19	20.97	25.91	23.69	2.0475
	0	1 VCR	2,5 VCR	0.25 L-Asp	10 µM Dexa		SD		0	1 VCR	2,5 VCR	0.25 L-Asp	10 µM Dexa
0 µM LBW	6.24667	11.3933	58.6333	50.3133	7.26333			0 µM LBW	0.222161	1.21354	0.918852	1.87647	0.784446
20 µM LBW	12.7033	45.5167	76.74	79.0367	23.69			20 µM LBW	0.555118	1.14491	1.04967	1.72454	2.0475
								t-test	0.00122917	8.77013e-06	5.88282e-05	9.50268e-05	0.00342613
