# Supplementary material for: X‐linked inhibitor of apoptosis protein represents a promising therapeutic target for relapsed/refractory ALL
Source: EMBO Mol Med. 2022 Nov 23;15(1):e14557. doi: 10.15252/emmm.202114557 (PMC9832863; doi:10.15252/emmm.202114557)
Supplement: Supplementary file 8 — Source Data for Figure 2 [file EMMM-15-e14557-s009.zip › EMM-2021-14557_Source Data_Figure 2/Fig. 2A.xlsx]

## Sheet: VCR+-LBW
				MW	SD				MW	SD				MW	SD				MW	SD
				0					1VCR					0+					1VCR+
0 µM Nec-1	4.05	4.51	3.96	4.17333	0.240878	51.62	44.8	43.55	46.6567	3.54651	14.12	12.16	10.84	12.3733	1.34752	80.62	78.85	80.53	80	0.814002
100 µM Nec-1	8.3	11.87	7.65	9.27333	1.8552	68.32	69.51	67.39	68.4067	0.867653	15.28	16.16	15.54	15.66	0.369143	80.99	83.41	82.38	82.26	0.991598
DMSO	7.05	5.36	6.41	6.27333	0.696675	56.64	55.17	54.43	55.4133	0.918489	11.33	11.53	11.18	11.3467	0.143372	81.61	82.84	84.89	83.1133	1.35293
	0-	1 VCR-	0+	1 VCR+	20 TNF-	20 TNF+		SD		0-	1 VCR-	0+	1 VCR+	20 TNF-	20 TNF+
0 µM Nec-1	4.17333	46.6567	12.4	80	6.02	30.1167			0 µM Nec-1	0.240878	3.54651	0.43492	0.814002	0.963881	2.91099
100 µM Nec-1	9.27333	68.4067	15.66	82.26	7.82667	16.4667			100 µM Nec-1	1.8552	0.867653	0.369143	0.991598	0.617216	0.704525
DMSO (100)	6.27333	55.4133	11.3467	83.1133	7.85667	33.92			DMSO (100)	0.696675	0.918489	0.143372	1.35293	1.30951	1.71011
t-test
0 µM to 100 µM NEC
	0-	1 VCR-	0+	1 VCR+	20 TNF-	20 TNF+
	0.0580073	0.00972911	0.0657638	0.0697599	0.1011	0.017

## Sheet: TNF+-LBW 
				MW	SD				MW	SD				MW	SD				MW	SD
				0					20TNF-					0+					20TNF+
0 µM Nec-1	4.99	5.38	5	5.12333	0.181537	7.18	4.82	6.06	6.02	0.963881	7.7	7.51	9.3	8.17	0.802787	29.5	26.9	33.95	30.1167	2.91099
100 µM Nec-1	7.72	6.84	6.53	7.03	0.50405	6.96	8.17	8.35	7.82667	0.617216	8.08	10.37	9.24	9.23	0.934915	16.84	17.08	15.48	16.4667	0.704525
DMSO	5.5	5.91	6.11	5.84	0.253903	7.32	9.66	6.59	7.85667	1.30951	9.16	7.12	10.16	8.81333	1.26505	32.54	32.89	36.33	33.92	1.71011
t-test				0.0228833					0.101156					0.292083					0.0175
	0-	20 TNF-	0+	20 TNF+		SD		0-	20 TNF-	0+	20 TNF+
0 µM Nec-1	5.12333	6.02	8.17	30.1167			0 µM Nec-1	0.181537	0.963881	0.802787	2.91099
100 µM Nec-1	7.03	7.82667	9.23	16.4667			100 µM Nec-1	0.50405	0.617216	0.934915	0.704525
DMSO (30)	5.84	7.85667	8.81333	33.92			DMSO (30)	0.253903	1.30951	1.26505	1.71011
