# Supplementary material for: X‐linked inhibitor of apoptosis protein represents a promising therapeutic target for relapsed/refractory ALL
Source: EMBO Mol Med. 2022 Nov 23;15(1):e14557. doi: 10.15252/emmm.202114557 (PMC9832863; doi:10.15252/emmm.202114557)
Supplement: Supplementary file 8 — Source Data for Figure 2 [file EMMM-15-e14557-s009.zip › EMM-2021-14557_Source Data_Figure 2/Fig. 2B.xlsx]

## Sheet: 300 nM
Depth	Name	Statistic	early _ late apoptosis	MW	SD
	Loucy RIPK1-KD 300nM_TNFa+LBW 1_034.fcs
>	Loucy RIPK1-KD 300nM_TNFa+LBW 1_034.fcs/no debris	92.1
> >	Loucy RIPK1-KD 300nM_TNFa+LBW 1_034.fcs/no debris/Q1: Annexin- , PI+	0.65
> >	Loucy RIPK1-KD 300nM_TNFa+LBW 1_034.fcs/no debris/Q2: Annexin+ , PI+	44.3
> >	Loucy RIPK1-KD 300nM_TNFa+LBW 1_034.fcs/no debris/Q3: Annexin+ , PI-	11.3	55.6
> >	Loucy RIPK1-KD 300nM_TNFa+LBW 1_034.fcs/no debris/Q4: Annexin- , PI-	43.8
	Loucy RIPK1-KD 300nM_TNFa+LBW 2_035.fcs
>	Loucy RIPK1-KD 300nM_TNFa+LBW 2_035.fcs/no debris	90.4
> >	Loucy RIPK1-KD 300nM_TNFa+LBW 2_035.fcs/no debris/Q1: Annexin- , PI+	1.31
> >	Loucy RIPK1-KD 300nM_TNFa+LBW 2_035.fcs/no debris/Q2: Annexin+ , PI+	42.4
> >	Loucy RIPK1-KD 300nM_TNFa+LBW 2_035.fcs/no debris/Q3: Annexin+ , PI-	11.7	54.1
> >	Loucy RIPK1-KD 300nM_TNFa+LBW 2_035.fcs/no debris/Q4: Annexin- , PI-	44.5
	Loucy RIPK1-KD 300nM_TNFa+LBW 3_036.fcs
>	Loucy RIPK1-KD 300nM_TNFa+LBW 3_036.fcs/no debris	91.8
> >	Loucy RIPK1-KD 300nM_TNFa+LBW 3_036.fcs/no debris/Q1: Annexin- , PI+	0.67
> >	Loucy RIPK1-KD 300nM_TNFa+LBW 3_036.fcs/no debris/Q2: Annexin+ , PI+	43.1
> >	Loucy RIPK1-KD 300nM_TNFa+LBW 3_036.fcs/no debris/Q3: Annexin+ , PI-	12.6	55.7	55.1333	0.896289
> >	Loucy RIPK1-KD 300nM_TNFa+LBW 3_036.fcs/no debris/Q4: Annexin- , PI-	43.7
	Loucy RIPK1-KD 300nM_VCR+LBW 1_031.fcs
>	Loucy RIPK1-KD 300nM_VCR+LBW 1_031.fcs/no debris	83.8
> >	Loucy RIPK1-KD 300nM_VCR+LBW 1_031.fcs/no debris/Q1: Annexin- , PI+	1.18
> >	Loucy RIPK1-KD 300nM_VCR+LBW 1_031.fcs/no debris/Q2: Annexin+ , PI+	58.5
> >	Loucy RIPK1-KD 300nM_VCR+LBW 1_031.fcs/no debris/Q3: Annexin+ , PI-	20.9	79.4
> >	Loucy RIPK1-KD 300nM_VCR+LBW 1_031.fcs/no debris/Q4: Annexin- , PI-	19.4
	Loucy RIPK1-KD 300nM_VCR+LBW 2_032.fcs
>	Loucy RIPK1-KD 300nM_VCR+LBW 2_032.fcs/no debris	86
> >	Loucy RIPK1-KD 300nM_VCR+LBW 2_032.fcs/no debris/Q1: Annexin- , PI+	1.47
> >	Loucy RIPK1-KD 300nM_VCR+LBW 2_032.fcs/no debris/Q2: Annexin+ , PI+	56.4
> >	Loucy RIPK1-KD 300nM_VCR+LBW 2_032.fcs/no debris/Q3: Annexin+ , PI-	21.2	77.6
> >	Loucy RIPK1-KD 300nM_VCR+LBW 2_032.fcs/no debris/Q4: Annexin- , PI-	21
	Loucy RIPK1-KD 300nM_VCR+LBW 3_033.fcs
>	Loucy RIPK1-KD 300nM_VCR+LBW 3_033.fcs/no debris	85.5
> >	Loucy RIPK1-KD 300nM_VCR+LBW 3_033.fcs/no debris/Q1: Annexin- , PI+	1.02
> >	Loucy RIPK1-KD 300nM_VCR+LBW 3_033.fcs/no debris/Q2: Annexin+ , PI+	56.8
> >	Loucy RIPK1-KD 300nM_VCR+LBW 3_033.fcs/no debris/Q3: Annexin+ , PI-	20	76.8	77.9333	1.33167
> >	Loucy RIPK1-KD 300nM_VCR+LBW 3_033.fcs/no debris/Q4: Annexin- , PI-	22.2
	Loucy RIPK1-KD 300nM_unbeh Ko 1_019.fcs
>	Loucy RIPK1-KD 300nM_unbeh Ko 1_019.fcs/no debris	94.1
> >	Loucy RIPK1-KD 300nM_unbeh Ko 1_019.fcs/no debris/Q1: Annexin- , PI+	0.3
> >	Loucy RIPK1-KD 300nM_unbeh Ko 1_019.fcs/no debris/Q2: Annexin+ , PI+	13
> >	Loucy RIPK1-KD 300nM_unbeh Ko 1_019.fcs/no debris/Q3: Annexin+ , PI-	5.1	18.1
> >	Loucy RIPK1-KD 300nM_unbeh Ko 1_019.fcs/no debris/Q4: Annexin- , PI-	81.6
	Loucy RIPK1-KD 300nM_unbeh Ko 2_020.fcs
>	Loucy RIPK1-KD 300nM_unbeh Ko 2_020.fcs/no debris	93.9
> >	Loucy RIPK1-KD 300nM_unbeh Ko 2_020.fcs/no debris/Q1: Annexin- , PI+	0.46
> >	Loucy RIPK1-KD 300nM_unbeh Ko 2_020.fcs/no debris/Q2: Annexin+ , PI+	11.8
> >	Loucy RIPK1-KD 300nM_unbeh Ko 2_020.fcs/no debris/Q3: Annexin+ , PI-	5.38	17.18
> >	Loucy RIPK1-KD 300nM_unbeh Ko 2_020.fcs/no debris/Q4: Annexin- , PI-	82.3
	Loucy RIPK1-KD 300nM_unbeh Ko 3_021.fcs
>	Loucy RIPK1-KD 300nM_unbeh Ko 3_021.fcs/no debris	93.2
> >	Loucy RIPK1-KD 300nM_unbeh Ko 3_021.fcs/no debris/Q1: Annexin- , PI+	1.11
> >	Loucy RIPK1-KD 300nM_unbeh Ko 3_021.fcs/no debris/Q2: Annexin+ , PI+	12.5
> >	Loucy RIPK1-KD 300nM_unbeh Ko 3_021.fcs/no debris/Q3: Annexin+ , PI-	5.35	17.85	17.71	0.47571
> >	Loucy RIPK1-KD 300nM_unbeh Ko 3_021.fcs/no debris/Q4: Annexin- , PI-	81
	Loucy RIPK1-KD 300nM_1ng TNFa 1_025.fcs
>	Loucy RIPK1-KD 300nM_1ng TNFa 1_025.fcs/no debris	95.3
> >	Loucy RIPK1-KD 300nM_1ng TNFa 1_025.fcs/no debris/Q1: Annexin- , PI+	2.2
> >	Loucy RIPK1-KD 300nM_1ng TNFa 1_025.fcs/no debris/Q2: Annexin+ , PI+	9.06
> >	Loucy RIPK1-KD 300nM_1ng TNFa 1_025.fcs/no debris/Q3: Annexin+ , PI-	3.9	12.96
> >	Loucy RIPK1-KD 300nM_1ng TNFa 1_025.fcs/no debris/Q4: Annexin- , PI-	84.8
	Loucy RIPK1-KD 300nM_1ng TNFa 2_026.fcs
>	Loucy RIPK1-KD 300nM_1ng TNFa 2_026.fcs/no debris	93.5
> >	Loucy RIPK1-KD 300nM_1ng TNFa 2_026.fcs/no debris/Q1: Annexin- , PI+	0.89
> >	Loucy RIPK1-KD 300nM_1ng TNFa 2_026.fcs/no debris/Q2: Annexin+ , PI+	11.7
> >	Loucy RIPK1-KD 300nM_1ng TNFa 2_026.fcs/no debris/Q3: Annexin+ , PI-	5.45	17.15
> >	Loucy RIPK1-KD 300nM_1ng TNFa 2_026.fcs/no debris/Q4: Annexin- , PI-	81.9
	Loucy RIPK1-KD 300nM_1ng TNFa 3_027.fcs
>	Loucy RIPK1-KD 300nM_1ng TNFa 3_027.fcs/no debris	92.5
> >	Loucy RIPK1-KD 300nM_1ng TNFa 3_027.fcs/no debris/Q1: Annexin- , PI+	1.76
> >	Loucy RIPK1-KD 300nM_1ng TNFa 3_027.fcs/no debris/Q2: Annexin+ , PI+	11.1
> >	Loucy RIPK1-KD 300nM_1ng TNFa 3_027.fcs/no debris/Q3: Annexin+ , PI-	5.53	16.63	15.58	2.28383
> >	Loucy RIPK1-KD 300nM_1ng TNFa 3_027.fcs/no debris/Q4: Annexin- , PI-	81.6
	Loucy RIPK1-KD 300nM_1ng VCR 1_022.fcs
>	Loucy RIPK1-KD 300nM_1ng VCR 1_022.fcs/no debris	88.8
> >	Loucy RIPK1-KD 300nM_1ng VCR 1_022.fcs/no debris/Q1: Annexin- , PI+	0.65
> >	Loucy RIPK1-KD 300nM_1ng VCR 1_022.fcs/no debris/Q2: Annexin+ , PI+	46.8
> >	Loucy RIPK1-KD 300nM_1ng VCR 1_022.fcs/no debris/Q3: Annexin+ , PI-	13.5	60.3
> >	Loucy RIPK1-KD 300nM_1ng VCR 1_022.fcs/no debris/Q4: Annexin- , PI-	39
	Loucy RIPK1-KD 300nM_1ng VCR 2_023.fcs
>	Loucy RIPK1-KD 300nM_1ng VCR 2_023.fcs/no debris	86.7
> >	Loucy RIPK1-KD 300nM_1ng VCR 2_023.fcs/no debris/Q1: Annexin- , PI+	1.25
> >	Loucy RIPK1-KD 300nM_1ng VCR 2_023.fcs/no debris/Q2: Annexin+ , PI+	43.3
> >	Loucy RIPK1-KD 300nM_1ng VCR 2_023.fcs/no debris/Q3: Annexin+ , PI-	14.9	58.2
> >	Loucy RIPK1-KD 300nM_1ng VCR 2_023.fcs/no debris/Q4: Annexin- , PI-	40.6
	Loucy RIPK1-KD 300nM_1ng VCR 3_024.fcs
>	Loucy RIPK1-KD 300nM_1ng VCR 3_024.fcs/no debris	87
> >	Loucy RIPK1-KD 300nM_1ng VCR 3_024.fcs/no debris/Q1: Annexin- , PI+	1.36
> >	Loucy RIPK1-KD 300nM_1ng VCR 3_024.fcs/no debris/Q2: Annexin+ , PI+	44.7
> >	Loucy RIPK1-KD 300nM_1ng VCR 3_024.fcs/no debris/Q3: Annexin+ , PI-	14.2	58.9	59.1333	1.06927
> >	Loucy RIPK1-KD 300nM_1ng VCR 3_024.fcs/no debris/Q4: Annexin- , PI-	39.7
	Loucy RIPK1-KD 300nM_20 M LBW 1_028.fcs
>	Loucy RIPK1-KD 300nM_20 M LBW 1_028.fcs/no debris	92.4
> >	Loucy RIPK1-KD 300nM_20 M LBW 1_028.fcs/no debris/Q1: Annexin- , PI+	3.43
> >	Loucy RIPK1-KD 300nM_20 M LBW 1_028.fcs/no debris/Q2: Annexin+ , PI+	17.3
> >	Loucy RIPK1-KD 300nM_20 M LBW 1_028.fcs/no debris/Q3: Annexin+ , PI-	7.43	24.73
> >	Loucy RIPK1-KD 300nM_20 M LBW 1_028.fcs/no debris/Q4: Annexin- , PI-	71.8
	Loucy RIPK1-KD 300nM_20 M LBW 2_029.fcs
>	Loucy RIPK1-KD 300nM_20 M LBW 2_029.fcs/no debris	92.4
> >	Loucy RIPK1-KD 300nM_20 M LBW 2_029.fcs/no debris/Q1: Annexin- , PI+	3.07
> >	Loucy RIPK1-KD 300nM_20 M LBW 2_029.fcs/no debris/Q2: Annexin+ , PI+	18.1
> >	Loucy RIPK1-KD 300nM_20 M LBW 2_029.fcs/no debris/Q3: Annexin+ , PI-	7.43	25.53
> >	Loucy RIPK1-KD 300nM_20 M LBW 2_029.fcs/no debris/Q4: Annexin- , PI-	71.4
	Loucy RIPK1-KD 300nM_20 M LBW 3_030.fcs
>	Loucy RIPK1-KD 300nM_20 M LBW 3_030.fcs/no debris	93.1
> >	Loucy RIPK1-KD 300nM_20 M LBW 3_030.fcs/no debris/Q1: Annexin- , PI+	1.05
> >	Loucy RIPK1-KD 300nM_20 M LBW 3_030.fcs/no debris/Q2: Annexin+ , PI+	22.8
> >	Loucy RIPK1-KD 300nM_20 M LBW 3_030.fcs/no debris/Q3: Annexin+ , PI-	8.68	31.48	27.2467	3.68793
> >	Loucy RIPK1-KD 300nM_20 M LBW 3_030.fcs/no debris/Q4: Annexin- , PI-	67.5
	Loucy oT_TNFa+LBW 1_016.fcs
>	Loucy oT_TNFa+LBW 1_016.fcs/no debris	95
> >	Loucy oT_TNFa+LBW 1_016.fcs/no debris/Q1: Annexin- , PI+	0.19
> >	Loucy oT_TNFa+LBW 1_016.fcs/no debris/Q2: Annexin+ , PI+	57.4
> >	Loucy oT_TNFa+LBW 1_016.fcs/no debris/Q3: Annexin+ , PI-	15.1	72.5
> >	Loucy oT_TNFa+LBW 1_016.fcs/no debris/Q4: Annexin- , PI-	27.3
	Loucy oT_TNFa+LBW 2_017.fcs
>	Loucy oT_TNFa+LBW 2_017.fcs/no debris	94.9
> >	Loucy oT_TNFa+LBW 2_017.fcs/no debris/Q1: Annexin- , PI+	0.64
> >	Loucy oT_TNFa+LBW 2_017.fcs/no debris/Q2: Annexin+ , PI+	60.2
> >	Loucy oT_TNFa+LBW 2_017.fcs/no debris/Q3: Annexin+ , PI-	14.6	74.8
> >	Loucy oT_TNFa+LBW 2_017.fcs/no debris/Q4: Annexin- , PI-	24.6
	Loucy oT_TNFa+LBW 3_018.fcs
>	Loucy oT_TNFa+LBW 3_018.fcs/no debris	95.1
> >	Loucy oT_TNFa+LBW 3_018.fcs/no debris/Q1: Annexin- , PI+	0.43
> >	Loucy oT_TNFa+LBW 3_018.fcs/no debris/Q2: Annexin+ , PI+	59.7
> >	Loucy oT_TNFa+LBW 3_018.fcs/no debris/Q3: Annexin+ , PI-	16.2	75.9	74.4	1.73494
> >	Loucy oT_TNFa+LBW 3_018.fcs/no debris/Q4: Annexin- , PI-	23.7
	Loucy oT_VCR+LBW 1_013.fcs
>	Loucy oT_VCR+LBW 1_013.fcs/no debris	83
> >	Loucy oT_VCR+LBW 1_013.fcs/no debris/Q1: Annexin- , PI+	0.59
> >	Loucy oT_VCR+LBW 1_013.fcs/no debris/Q2: Annexin+ , PI+	64.5
> >	Loucy oT_VCR+LBW 1_013.fcs/no debris/Q3: Annexin+ , PI-	23.3	87.8
> >	Loucy oT_VCR+LBW 1_013.fcs/no debris/Q4: Annexin- , PI-	11.6
	Loucy oT_VCR+LBW 2_014.fcs
>	Loucy oT_VCR+LBW 2_014.fcs/no debris	83.1
> >	Loucy oT_VCR+LBW 2_014.fcs/no debris/Q1: Annexin- , PI+	1
> >	Loucy oT_VCR+LBW 2_014.fcs/no debris/Q2: Annexin+ , PI+	65.3
> >	Loucy oT_VCR+LBW 2_014.fcs/no debris/Q3: Annexin+ , PI-	20.8	86.1
> >	Loucy oT_VCR+LBW 2_014.fcs/no debris/Q4: Annexin- , PI-	12.8
	Loucy oT_VCR+LBW 3_015.fcs
>	Loucy oT_VCR+LBW 3_015.fcs/no debris	82.1
> >	Loucy oT_VCR+LBW 3_015.fcs/no debris/Q1: Annexin- , PI+	0.59
> >	Loucy oT_VCR+LBW 3_015.fcs/no debris/Q2: Annexin+ , PI+	64.1
> >	Loucy oT_VCR+LBW 3_015.fcs/no debris/Q3: Annexin+ , PI-	22.6	86.7	86.8667	0.862168
> >	Loucy oT_VCR+LBW 3_015.fcs/no debris/Q4: Annexin- , PI-	12.7
	Loucy oT_unbeh Ko 1_001.fcs
>	Loucy oT_unbeh Ko 1_001.fcs/no debris	97
> >	Loucy oT_unbeh Ko 1_001.fcs/no debris/Q1: Annexin- , PI+	0.23
> >	Loucy oT_unbeh Ko 1_001.fcs/no debris/Q2: Annexin+ , PI+	4.04
> >	Loucy oT_unbeh Ko 1_001.fcs/no debris/Q3: Annexin+ , PI-	2.47	6.51
> >	Loucy oT_unbeh Ko 1_001.fcs/no debris/Q4: Annexin- , PI-	93.3
	Loucy oT_unbeh Ko 2_002.fcs
>	Loucy oT_unbeh Ko 2_002.fcs/no debris	97.1
> >	Loucy oT_unbeh Ko 2_002.fcs/no debris/Q1: Annexin- , PI+	0.03
> >	Loucy oT_unbeh Ko 2_002.fcs/no debris/Q2: Annexin+ , PI+	6.1
> >	Loucy oT_unbeh Ko 2_002.fcs/no debris/Q3: Annexin+ , PI-	2.19	8.29
> >	Loucy oT_unbeh Ko 2_002.fcs/no debris/Q4: Annexin- , PI-	91.7
	Loucy oT_unbeh Ko 3_003.fcs
>	Loucy oT_unbeh Ko 3_003.fcs/no debris	97.7
> >	Loucy oT_unbeh Ko 3_003.fcs/no debris/Q1: Annexin- , PI+	0.7
> >	Loucy oT_unbeh Ko 3_003.fcs/no debris/Q2: Annexin+ , PI+	4.74
> >	Loucy oT_unbeh Ko 3_003.fcs/no debris/Q3: Annexin+ , PI-	1.95	6.69	7.16333	0.979864
> >	Loucy oT_unbeh Ko 3_003.fcs/no debris/Q4: Annexin- , PI-	92.6
	Loucy oT_1ng TNFa 1_007.fcs
>	Loucy oT_1ng TNFa 1_007.fcs/no debris	97.6
> >	Loucy oT_1ng TNFa 1_007.fcs/no debris/Q1: Annexin- , PI+	0.46
> >	Loucy oT_1ng TNFa 1_007.fcs/no debris/Q2: Annexin+ , PI+	6.39
> >	Loucy oT_1ng TNFa 1_007.fcs/no debris/Q3: Annexin+ , PI-	2.2	8.59
> >	Loucy oT_1ng TNFa 1_007.fcs/no debris/Q4: Annexin- , PI-	90.9
	Loucy oT_1ng TNFa 2_008.fcs
>	Loucy oT_1ng TNFa 2_008.fcs/no debris	97.7
> >	Loucy oT_1ng TNFa 2_008.fcs/no debris/Q1: Annexin- , PI+	1.64
> >	Loucy oT_1ng TNFa 2_008.fcs/no debris/Q2: Annexin+ , PI+	2.89
> >	Loucy oT_1ng TNFa 2_008.fcs/no debris/Q3: Annexin+ , PI-	1.52	4.41
> >	Loucy oT_1ng TNFa 2_008.fcs/no debris/Q4: Annexin- , PI-	94
	Loucy oT_1ng TNFa 3_009.fcs
>	Loucy oT_1ng TNFa 3_009.fcs/no debris	97.7
> >	Loucy oT_1ng TNFa 3_009.fcs/no debris/Q1: Annexin- , PI+	0.35
> >	Loucy oT_1ng TNFa 3_009.fcs/no debris/Q2: Annexin+ , PI+	6.19
> >	Loucy oT_1ng TNFa 3_009.fcs/no debris/Q3: Annexin+ , PI-	2.19	8.38	7.12667	2.35504
> >	Loucy oT_1ng TNFa 3_009.fcs/no debris/Q4: Annexin- , PI-	91.3
	Loucy oT_1ng VCR 1_004.fcs
>	Loucy oT_1ng VCR 1_004.fcs/no debris	91.2
> >	Loucy oT_1ng VCR 1_004.fcs/no debris/Q1: Annexin- , PI+	1.12
> >	Loucy oT_1ng VCR 1_004.fcs/no debris/Q2: Annexin+ , PI+	33.5
> >	Loucy oT_1ng VCR 1_004.fcs/no debris/Q3: Annexin+ , PI-	8.94	42.44
> >	Loucy oT_1ng VCR 1_004.fcs/no debris/Q4: Annexin- , PI-	56.4
	Loucy oT_1ng VCR 2_005.fcs
>	Loucy oT_1ng VCR 2_005.fcs/no debris	90.1
> >	Loucy oT_1ng VCR 2_005.fcs/no debris/Q1: Annexin- , PI+	4.83
> >	Loucy oT_1ng VCR 2_005.fcs/no debris/Q2: Annexin+ , PI+	31.4
> >	Loucy oT_1ng VCR 2_005.fcs/no debris/Q3: Annexin+ , PI-	7.5	38.9
> >	Loucy oT_1ng VCR 2_005.fcs/no debris/Q4: Annexin- , PI-	56.3
	Loucy oT_1ng VCR 3_006.fcs
>	Loucy oT_1ng VCR 3_006.fcs/no debris	90.8
> >	Loucy oT_1ng VCR 3_006.fcs/no debris/Q1: Annexin- , PI+	0.71
> >	Loucy oT_1ng VCR 3_006.fcs/no debris/Q2: Annexin+ , PI+	33.6
> >	Loucy oT_1ng VCR 3_006.fcs/no debris/Q3: Annexin+ , PI-	9.35	42.95	41.43	2.20583
> >	Loucy oT_1ng VCR 3_006.fcs/no debris/Q4: Annexin- , PI-	56.4
	Loucy oT_20 M LBW 1_010.fcs
>	Loucy oT_20 M LBW 1_010.fcs/no debris	97.4
> >	Loucy oT_20 M LBW 1_010.fcs/no debris/Q1: Annexin- , PI+	1.25
> >	Loucy oT_20 M LBW 1_010.fcs/no debris/Q2: Annexin+ , PI+	9.12
> >	Loucy oT_20 M LBW 1_010.fcs/no debris/Q3: Annexin+ , PI-	4.01	13.13
> >	Loucy oT_20 M LBW 1_010.fcs/no debris/Q4: Annexin- , PI-	85.6
	Loucy oT_20 M LBW 2_011.fcs
>	Loucy oT_20 M LBW 2_011.fcs/no debris	97.4
> >	Loucy oT_20 M LBW 2_011.fcs/no debris/Q1: Annexin- , PI+	2.24
> >	Loucy oT_20 M LBW 2_011.fcs/no debris/Q2: Annexin+ , PI+	8.43
> >	Loucy oT_20 M LBW 2_011.fcs/no debris/Q3: Annexin+ , PI-	4.27	12.7
> >	Loucy oT_20 M LBW 2_011.fcs/no debris/Q4: Annexin- , PI-	85.1
	Loucy oT_20 M LBW 3_012.fcs
>	Loucy oT_20 M LBW 3_012.fcs/no debris	96.9
> >	Loucy oT_20 M LBW 3_012.fcs/no debris/Q1: Annexin- , PI+	0.39
> >	Loucy oT_20 M LBW 3_012.fcs/no debris/Q2: Annexin+ , PI+	12.2
> >	Loucy oT_20 M LBW 3_012.fcs/no debris/Q3: Annexin+ , PI-	5.64	17.84	14.5567	2.85157
> >	Loucy oT_20 M LBW 3_012.fcs/no debris/Q4: Annexin- , PI-	81.8
	Loucy scr-KD 300nM_TNFa+LBW 1_052.fcs
>	Loucy scr-KD 300nM_TNFa+LBW 1_052.fcs/no debris	91.6
> >	Loucy scr-KD 300nM_TNFa+LBW 1_052.fcs/no debris/Q1: Annexin- , PI+	0.7
> >	Loucy scr-KD 300nM_TNFa+LBW 1_052.fcs/no debris/Q2: Annexin+ , PI+	72.4
> >	Loucy scr-KD 300nM_TNFa+LBW 1_052.fcs/no debris/Q3: Annexin+ , PI-	15.3	87.7
> >	Loucy scr-KD 300nM_TNFa+LBW 1_052.fcs/no debris/Q4: Annexin- , PI-	11.6
	Loucy scr-KD 300nM_TNFa+LBW 2_053.fcs
>	Loucy scr-KD 300nM_TNFa+LBW 2_053.fcs/no debris	91.5
> >	Loucy scr-KD 300nM_TNFa+LBW 2_053.fcs/no debris/Q1: Annexin- , PI+	0.86
> >	Loucy scr-KD 300nM_TNFa+LBW 2_053.fcs/no debris/Q2: Annexin+ , PI+	70.7
> >	Loucy scr-KD 300nM_TNFa+LBW 2_053.fcs/no debris/Q3: Annexin+ , PI-	17.2	87.9
> >	Loucy scr-KD 300nM_TNFa+LBW 2_053.fcs/no debris/Q4: Annexin- , PI-	11.2
	Loucy scr-KD 300nM_TNFa+LBW 3_054.fcs
>	Loucy scr-KD 300nM_TNFa+LBW 3_054.fcs/no debris	92.6
> >	Loucy scr-KD 300nM_TNFa+LBW 3_054.fcs/no debris/Q1: Annexin- , PI+	1.06
> >	Loucy scr-KD 300nM_TNFa+LBW 3_054.fcs/no debris/Q2: Annexin+ , PI+	72.4
> >	Loucy scr-KD 300nM_TNFa+LBW 3_054.fcs/no debris/Q3: Annexin+ , PI-	15.4	87.8	87.8	0.1
> >	Loucy scr-KD 300nM_TNFa+LBW 3_054.fcs/no debris/Q4: Annexin- , PI-	11.1
	Loucy scr-KD 300nM_VCR+LBW 1_049.fcs
>	Loucy scr-KD 300nM_VCR+LBW 1_049.fcs/no debris	86.1
> >	Loucy scr-KD 300nM_VCR+LBW 1_049.fcs/no debris/Q1: Annexin- , PI+	0.75
> >	Loucy scr-KD 300nM_VCR+LBW 1_049.fcs/no debris/Q2: Annexin+ , PI+	62.3
> >	Loucy scr-KD 300nM_VCR+LBW 1_049.fcs/no debris/Q3: Annexin+ , PI-	21	83.3
> >	Loucy scr-KD 300nM_VCR+LBW 1_049.fcs/no debris/Q4: Annexin- , PI-	15.9
	Loucy scr-KD 300nM_VCR+LBW 2_050.fcs
>	Loucy scr-KD 300nM_VCR+LBW 2_050.fcs/no debris	87.2
> >	Loucy scr-KD 300nM_VCR+LBW 2_050.fcs/no debris/Q1: Annexin- , PI+	1.65
> >	Loucy scr-KD 300nM_VCR+LBW 2_050.fcs/no debris/Q2: Annexin+ , PI+	60.2
> >	Loucy scr-KD 300nM_VCR+LBW 2_050.fcs/no debris/Q3: Annexin+ , PI-	21.3	81.5
> >	Loucy scr-KD 300nM_VCR+LBW 2_050.fcs/no debris/Q4: Annexin- , PI-	16.9
	Loucy scr-KD 300nM_VCR+LBW 3_051.fcs
>	Loucy scr-KD 300nM_VCR+LBW 3_051.fcs/no debris	86.2
> >	Loucy scr-KD 300nM_VCR+LBW 3_051.fcs/no debris/Q1: Annexin- , PI+	1.11
> >	Loucy scr-KD 300nM_VCR+LBW 3_051.fcs/no debris/Q2: Annexin+ , PI+	61.8
> >	Loucy scr-KD 300nM_VCR+LBW 3_051.fcs/no debris/Q3: Annexin+ , PI-	19.3	81.1	81.9667	1.17189
> >	Loucy scr-KD 300nM_VCR+LBW 3_051.fcs/no debris/Q4: Annexin- , PI-	17.8
	Loucy scr-KD 300nM_unbeh Ko 1_037.fcs
>	Loucy scr-KD 300nM_unbeh Ko 1_037.fcs/no debris	94.9
> >	Loucy scr-KD 300nM_unbeh Ko 1_037.fcs/no debris/Q1: Annexin- , PI+	0.54
> >	Loucy scr-KD 300nM_unbeh Ko 1_037.fcs/no debris/Q2: Annexin+ , PI+	13.5
> >	Loucy scr-KD 300nM_unbeh Ko 1_037.fcs/no debris/Q3: Annexin+ , PI-	5.25	18.75
> >	Loucy scr-KD 300nM_unbeh Ko 1_037.fcs/no debris/Q4: Annexin- , PI-	80.8
	Loucy scr-KD 300nM_unbeh Ko 2_038.fcs
>	Loucy scr-KD 300nM_unbeh Ko 2_038.fcs/no debris	95.1
> >	Loucy scr-KD 300nM_unbeh Ko 2_038.fcs/no debris/Q1: Annexin- , PI+	0.81
> >	Loucy scr-KD 300nM_unbeh Ko 2_038.fcs/no debris/Q2: Annexin+ , PI+	12.6
> >	Loucy scr-KD 300nM_unbeh Ko 2_038.fcs/no debris/Q3: Annexin+ , PI-	4.57	17.17
> >	Loucy scr-KD 300nM_unbeh Ko 2_038.fcs/no debris/Q4: Annexin- , PI-	82.1
	Loucy scr-KD 300nM_unbeh Ko 3_039.fcs
>	Loucy scr-KD 300nM_unbeh Ko 3_039.fcs/no debris	93.7
> >	Loucy scr-KD 300nM_unbeh Ko 3_039.fcs/no debris/Q1: Annexin- , PI+	0.44
> >	Loucy scr-KD 300nM_unbeh Ko 3_039.fcs/no debris/Q2: Annexin+ , PI+	13.2
> >	Loucy scr-KD 300nM_unbeh Ko 3_039.fcs/no debris/Q3: Annexin+ , PI-	6.21	19.41	18.4433	1.15106
> >	Loucy scr-KD 300nM_unbeh Ko 3_039.fcs/no debris/Q4: Annexin- , PI-	80.2
	Loucy scr-KD 300nM_1ng TNFa 1_043.fcs
>	Loucy scr-KD 300nM_1ng TNFa 1_043.fcs/no debris	93.7
> >	Loucy scr-KD 300nM_1ng TNFa 1_043.fcs/no debris/Q1: Annexin- , PI+	1.04
> >	Loucy scr-KD 300nM_1ng TNFa 1_043.fcs/no debris/Q2: Annexin+ , PI+	13.4
> >	Loucy scr-KD 300nM_1ng TNFa 1_043.fcs/no debris/Q3: Annexin+ , PI-	5.27	18.67
> >	Loucy scr-KD 300nM_1ng TNFa 1_043.fcs/no debris/Q4: Annexin- , PI-	80.3
	Loucy scr-KD 300nM_1ng TNFa 2_044.fcs
>	Loucy scr-KD 300nM_1ng TNFa 2_044.fcs/no debris	94.2
> >	Loucy scr-KD 300nM_1ng TNFa 2_044.fcs/no debris/Q1: Annexin- , PI+	0.79
> >	Loucy scr-KD 300nM_1ng TNFa 2_044.fcs/no debris/Q2: Annexin+ , PI+	13.3
> >	Loucy scr-KD 300nM_1ng TNFa 2_044.fcs/no debris/Q3: Annexin+ , PI-	5.82	19.12
> >	Loucy scr-KD 300nM_1ng TNFa 2_044.fcs/no debris/Q4: Annexin- , PI-	80.1
	Loucy scr-KD 300nM_1ng TNFa 3_045.fcs
>	Loucy scr-KD 300nM_1ng TNFa 3_045.fcs/no debris	95
> >	Loucy scr-KD 300nM_1ng TNFa 3_045.fcs/no debris/Q1: Annexin- , PI+	1.32
> >	Loucy scr-KD 300nM_1ng TNFa 3_045.fcs/no debris/Q2: Annexin+ , PI+	11.8
> >	Loucy scr-KD 300nM_1ng TNFa 3_045.fcs/no debris/Q3: Annexin+ , PI-	5.05	16.85	18.2133	1.20193
> >	Loucy scr-KD 300nM_1ng TNFa 3_045.fcs/no debris/Q4: Annexin- , PI-	81.8
	Loucy scr-KD 300nM_1ng VCR 1_040.fcs
>	Loucy scr-KD 300nM_1ng VCR 1_040.fcs/no debris	87.3
> >	Loucy scr-KD 300nM_1ng VCR 1_040.fcs/no debris/Q1: Annexin- , PI+	1.44
> >	Loucy scr-KD 300nM_1ng VCR 1_040.fcs/no debris/Q2: Annexin+ , PI+	44.5
> >	Loucy scr-KD 300nM_1ng VCR 1_040.fcs/no debris/Q3: Annexin+ , PI-	14.6	59.1
> >	Loucy scr-KD 300nM_1ng VCR 1_040.fcs/no debris/Q4: Annexin- , PI-	39.4
	Loucy scr-KD 300nM_1ng VCR 2_041.fcs
>	Loucy scr-KD 300nM_1ng VCR 2_041.fcs/no debris	88.4
> >	Loucy scr-KD 300nM_1ng VCR 2_041.fcs/no debris/Q1: Annexin- , PI+	2.01
> >	Loucy scr-KD 300nM_1ng VCR 2_041.fcs/no debris/Q2: Annexin+ , PI+	45.7
> >	Loucy scr-KD 300nM_1ng VCR 2_041.fcs/no debris/Q3: Annexin+ , PI-	12.3	58
> >	Loucy scr-KD 300nM_1ng VCR 2_041.fcs/no debris/Q4: Annexin- , PI-	40
	Loucy scr-KD 300nM_1ng VCR 3_042.fcs
>	Loucy scr-KD 300nM_1ng VCR 3_042.fcs/no debris	88.9
> >	Loucy scr-KD 300nM_1ng VCR 3_042.fcs/no debris/Q1: Annexin- , PI+	1.19
> >	Loucy scr-KD 300nM_1ng VCR 3_042.fcs/no debris/Q2: Annexin+ , PI+	45.9
> >	Loucy scr-KD 300nM_1ng VCR 3_042.fcs/no debris/Q3: Annexin+ , PI-	14.2	60.1	59.0667	1.0504
> >	Loucy scr-KD 300nM_1ng VCR 3_042.fcs/no debris/Q4: Annexin- , PI-	38.7
	Loucy scr-KD 300nM_20 M LBW 1_046.fcs
>	Loucy scr-KD 300nM_20 M LBW 1_046.fcs/no debris	93.8
> >	Loucy scr-KD 300nM_20 M LBW 1_046.fcs/no debris/Q1: Annexin- , PI+	0.94
> >	Loucy scr-KD 300nM_20 M LBW 1_046.fcs/no debris/Q2: Annexin+ , PI+	23.5
> >	Loucy scr-KD 300nM_20 M LBW 1_046.fcs/no debris/Q3: Annexin+ , PI-	7.96	31.46
> >	Loucy scr-KD 300nM_20 M LBW 1_046.fcs/no debris/Q4: Annexin- , PI-	67.6
	Loucy scr-KD 300nM_20 M LBW 2_047.fcs
>	Loucy scr-KD 300nM_20 M LBW 2_047.fcs/no debris	94.4
> >	Loucy scr-KD 300nM_20 M LBW 2_047.fcs/no debris/Q1: Annexin- , PI+	0.77
> >	Loucy scr-KD 300nM_20 M LBW 2_047.fcs/no debris/Q2: Annexin+ , PI+	24.2
> >	Loucy scr-KD 300nM_20 M LBW 2_047.fcs/no debris/Q3: Annexin+ , PI-	8.63	32.83
> >	Loucy scr-KD 300nM_20 M LBW 2_047.fcs/no debris/Q4: Annexin- , PI-	66.4
	Loucy scr-KD 300nM_20 M LBW 3_048.fcs
>	Loucy scr-KD 300nM_20 M LBW 3_048.fcs/no debris	94.2
> >	Loucy scr-KD 300nM_20 M LBW 3_048.fcs/no debris/Q1: Annexin- , PI+	0.63
> >	Loucy scr-KD 300nM_20 M LBW 3_048.fcs/no debris/Q2: Annexin+ , PI+	25.9
> >	Loucy scr-KD 300nM_20 M LBW 3_048.fcs/no debris/Q3: Annexin+ , PI-	9.22	35.12	33.1367	1.84917
> >	Loucy scr-KD 300nM_20 M LBW 3_048.fcs/no debris/Q4: Annexin- , PI-	64.3

## Sheet: Abb
																					SD
	0-			1 ng/ml VCR-			10 TNF-			0+			1 ng VCR +			10 TNF +						0-	1 ng/ml VCR-	10 TNF-	0+	1 ng VCR +	10 TNF +
scr	18.75	17.17	19.41	59.1	58	60.1	18.67	19.12	16.85	31.46	32.83	35.12	83.3	81.5	81.1	87.8	87.9	87.8			scr	1.15106	1.0504	1.20193	1.84917	1.17189	0.1
RIPK1-siRNA	18.1	17.18	17.85	60.3	58.2	58.9	12.96	17.15	16.63	24.7	25.53	31.48	79.4	81.3	81.3	55.6	54.1	55.7			RIPK1-siRNA	0.47571	1.06927	2.28383	3.68793	2.01	0.896289
t-test
	0-	1 ng/ml VCR-	10 TNF-	0+	1 ng VCR +	10 TNF +
	0.39134	0.942295	0.174464	0.0916386	0.233639	0.890039
	0-	1 ng/ml VCR-	1 TNF-	0+	1 ng VCR +	1 TNF +
scr	18.4433	59.0667	18.2133	33.1367	81.9667	87.8
RIPK1-siRNA	17.71	59.1333	15.58	27.2467	82.5	55.1333
