# Supplementary material for: X‐linked inhibitor of apoptosis protein represents a promising therapeutic target for relapsed/refractory ALL
Source: EMBO Mol Med. 2022 Nov 23;15(1):e14557. doi: 10.15252/emmm.202114557 (PMC9832863; doi:10.15252/emmm.202114557)
Supplement: Supplementary file 8 — Source Data for Figure 2 [file EMMM-15-e14557-s009.zip › EMM-2021-14557_Source Data_Figure 2/Fig. 2C.xlsx]

## Sheet: WB
		Fig.2C	Mean	Inv pixel density	Net value	Ratio
	IkB alpha	5 min 1	143.546	111.454	28.454	0.666667
		2	150.254	104.746	21.746	0.354839
		3	119.031	135.969	52.969	0.768116
		4	98.5	156.5	73.5	1			Mean	Inv pixel density	Net value	Ratio
		5	159.854	95.146	12.146	0.3		pIkB alpha	194.787	60	7	0.175
		6	141.638	113.362	30.362	0.6			187	68	15	0.3
		15 min 1	103.023	151.977	68.977	1.18966		Background	202.125	53
		2	90.323	164.677	81.677	1.32258
		3	105.069	149.931	66.931	0.761364
		4	76.377	178.623	95.623	0.768
		5	114.777	140.223	57.223	0.44186
		6	136.708	118.292	35.292	0.318182
		Background	171.662	83.338
		60 min 1	136.008	118.992	101.992	0.778626
		2	131.431	123.569	106.569	0.816794
		3	148.2	106.8	89.8	0.737705
		4	154.585	100.415	83.415	0.768519
		5	171.054	83.946	66.946	0.656863
		6	163.154	91.846	74.846	0.833333
		Background	237.608	17.392
			Mean	Inv pixel density	Net value
	Actin	5 min 1	178.056	76.944	41.944
		2	158.077	96.923	61.923
		3	150.837	104.163	69.163
		4	146.25	108.75	73.75
		5	179.606	75.394	40.394
		6	170.356	84.644	49.644
		15 min 1	161.615	93.385	58.385
		2	158.433	96.567	61.567
		3	131.702	123.298	88.298
		4	94.587	160.413	125.413
		5	91.404	163.596	128.596
		6	110.423	144.577	109.577
		Background	219.971	35.029
		60 min 1	85.519	169.481	131.481
		2	86.308	168.692	130.692
		3	95.202	159.798	121.798
		4	109.173	145.827	107.827
		5	114.769	140.231	102.231
		6	126.577	128.423	90.423
		Background	217.452	37.548
