# Supplementary material for: X‐linked inhibitor of apoptosis protein represents a promising therapeutic target for relapsed/refractory ALL
Source: EMBO Mol Med. 2022 Nov 23;15(1):e14557. doi: 10.15252/emmm.202114557 (PMC9832863; doi:10.15252/emmm.202114557)
Supplement: Supplementary file 8 — Source Data for Figure 2 [file EMMM-15-e14557-s009.zip › EMM-2021-14557_Source Data_Figure 2/Fig. 2D.xlsx]

## Sheet: VCR+-LBW
				MW	SD				MW	SD				MW	SD				MW	SD
				0					2,5 ng VCR-					0+					2,5 ng VCR +
neg-siRNA	11.19	10.5	11.14	10.9433	0.314148	46.32	48.53	45.83	45.83	1.105	15.62	14.68	13.64	14.6467	0.808675	68.93	71.88	67.33	69.38	1.88459
Nemo-siRNA	12.23	12.15	11.4	11.9267	0.373839	51.64	50.12	45.47	49.0767	2.62471	16.33	16.24	17.11	16.56	0.39064	67.34	71.71	71.71	70.2533	2.06004
	0-	2,5 ng/ml VCR-	0+	2,5 ng VCR +					0-	2,5 ng VCR-	0+	2,5 ng VCR +
neg-siRNA	10.9433	45.83	14.6467	69.38				neg-siRNA	0.314148	1.105	0.808675	1.88459
Nemo-siRNA	11.9267	49.0767	16.56	70.2533				Nemo-siRNA	0.373839	2.62471	0.39064	2.06004
t-test	0-	2,5 ng/ml VCR-	0+	2,5 ng VCR +
	0.0481147	0.367441	0.059995	0.681266
nach 6 h siRNA: VCR für weitere 40 h, dann Ax/Pi
