# Supplementary material for: X‐linked inhibitor of apoptosis protein represents a promising therapeutic target for relapsed/refractory ALL
Source: EMBO Mol Med. 2022 Nov 23;15(1):e14557. doi: 10.15252/emmm.202114557 (PMC9832863; doi:10.15252/emmm.202114557)
Supplement: Supplementary file 8 — Source Data for Figure 2 [file EMMM-15-e14557-s009.zip › EMM-2021-14557_Source Data_Figure 2/Fig. 2E.xlsx]

## Sheet: WB
			Fig.2E	Mean	Inv pixel density	Net value	Ratio
		kDa 135	1	124.805	130.195	114.195	2.42553
			2	186.743	68.257	52.257	0.732394
			3	160.848	94.152	78.152	0.877778
			4	205.281	49.719	33.719	0.373626
			5	210.755	44.245	28.245	0.307692
			6	207.389	47.611	31.611	0.463768
			7	136.505	118.495	102.495	1.67213
		kDa52	1	240.458	14.542	0	0
			2	178.97	76.03	60.03	0.84507
			3	231.52	23.48	7.48	0.0777778
			4	163.385	91.615	75.615	0.835165
			5	214.984	40.016	24.016	0.263736
			6	193.185	61.815	45.815	0.666667
			7	190.18	64.82	48.82	0.803279
		Background	15	238.753	16
		Actin	1	195.415	59.585	46.585
			2	170.847	84.153	71.153
			3	152.271	102.729	89.729
			4	150.952	104.048	91.048
			5	151.225	103.775	90.775
			6	172.855	82.145	69.145
			7	180.542	74.458	61.458
		Background
		23	242.487	13
nach 6 h siRNA: VCR für weitere 40 h, dann Ax/Pi
