# Supplementary material for: X‐linked inhibitor of apoptosis protein represents a promising therapeutic target for relapsed/refractory ALL
Source: EMBO Mol Med. 2022 Nov 23;15(1):e14557. doi: 10.15252/emmm.202114557 (PMC9832863; doi:10.15252/emmm.202114557)
Supplement: Supplementary file 8 — Source Data for Figure 2 [file EMMM-15-e14557-s009.zip › EMM-2021-14557_Source Data_Figure 2/Fig. 2F.xlsx]

## Sheet: VCR+-LBW
				MW	SD				MW	SD				MW	SD				MW	SD
				0					2,5 ng VCR-					0+					2,5 ng VCR +
neg-siRNA	13.05	12.75	11.3	12.3667	0.764126	70.19	63.89	65.18	66.42	2.71731	24.18	21.74	24.49	23.47	1.22982	84.31	84.78	85.09	84.7267	0.320659
RelB-siRNA	13.5	10.82	13.07	12.4633	1.1752	68.34	68.74	69.26	68.78	0.376652	29.82	25.26	30.84	28.64	2.42603	85.74	86.8	84.85	85.7967	0.797092
	0-	2,5 ng/ml VCR-	0+	2,5 ng VCR +					0-	2,5 ng VCR-	0+	2,5 ng VCR +
neg-siRNA	12.3667	66.42	23.47	84.7267				neg-siRNA	0.764126	2.71731	1.22982	0.320659
RelB-siRNA	12.4633	68.78	28.64	85.7967				RelB-siRNA	1.1752	0.376652	1.68293	0.797092
t-test	0-	2,5 ng/ml VCR-	0+	2,5 ng VCR +
	0.927729	0.343918	0.0755039	0.189131
nach 6 h siRNA: VCR für weitere 40 h, dann Ax/Pi
