# Supplementary material for: X‐linked inhibitor of apoptosis protein represents a promising therapeutic target for relapsed/refractory ALL
Source: EMBO Mol Med. 2022 Nov 23;15(1):e14557. doi: 10.15252/emmm.202114557 (PMC9832863; doi:10.15252/emmm.202114557)
Supplement: Supplementary file 9 — Source Data for Figure 3 [file EMMM-15-e14557-s007.zip]

Archive with 2 entries (2 files):
- EMM-2021_14557_Source Data_Figure 3/Fig. 3C-D.xlsx
- EMM-2021_14557_Source Data_Figure 3/Fig.3B.xlsx
