# Supplementary material for: X‐linked inhibitor of apoptosis protein represents a promising therapeutic target for relapsed/refractory ALL
Source: EMBO Mol Med. 2022 Nov 23;15(1):e14557. doi: 10.15252/emmm.202114557 (PMC9832863; doi:10.15252/emmm.202114557)
Supplement: Supplementary file 9 — Source Data for Figure 3 [file EMMM-15-e14557-s007.zip › EMM-2021_14557_Source Data_Figure 3/Fig. 3C-D.xlsx]

## Sheet: FIg3C-D
	NALM-6
	CTRL	XIAP OE	CTRL	XIAP OE	CTRL	XIAP OE
	11.5	4.07	34.97	10.15	41.01	13
	10.6	3.13	32.84	10.7	38.98	12.56
	9.78	3.5	33.34	9.4	39.5	11.9
	10.6267	3.56667	33.7167	10.0833	39.83	12.4867
	0.86031	0.473533	1.11384	0.652559	1.05447	0.553655
	REH
	CTRL	XIAP OE	CTRL	XIAP OE
	41.33	9.5	50.2	2.5
	39.6	9	51.3	0.45
	41	8.34	51.45	1.38
	40.6433	8.94667	50.9833	1.44333
	0.918495	0.581836	0.68252	1.02647

## Sheet: WES
		Immunoassay Actin					Immunoassay XIAP
	Figure 3C
	Figure 3B
