# Supplementary material for: X‐linked inhibitor of apoptosis protein represents a promising therapeutic target for relapsed/refractory ALL
Source: EMBO Mol Med. 2022 Nov 23;15(1):e14557. doi: 10.15252/emmm.202114557 (PMC9832863; doi:10.15252/emmm.202114557)
Supplement: Supplementary file 10 — Source Data for Figure 4 [file EMMM-15-e14557-s006.zip]

Archive with 6 entries (6 files):
- EMM-2021-14557_Source Data_Figure 4/Fig.4C.xlsx
- EMM-2021-14557_Source Data_Figure 4/Fig.4D.xlsx
- EMM-2021-14557_Source Data_Figure 4/Fig.4F.xlsx
- EMM-2021-14557_Source Data_Figure 4/Fig.4G.xlsx
- EMM-2021-14557_Source Data_Figure 4/Fig.4H.xlsx
- EMM-2021-14557_Source Data_Figure 4/Fig.4I.xlsx
