# Supplementary material for: X‐linked inhibitor of apoptosis protein represents a promising therapeutic target for relapsed/refractory ALL
Source: EMBO Mol Med. 2022 Nov 23;15(1):e14557. doi: 10.15252/emmm.202114557 (PMC9832863; doi:10.15252/emmm.202114557)
Supplement: Supplementary file 10 — Source Data for Figure 4 [file EMMM-15-e14557-s006.zip › EMM-2021-14557_Source Data_Figure 4/Fig.4C.xlsx]

## Sheet: Tabelle1
			Fig.4C	Mean	Inv pixel density	Net value	Ratio
		XIAP	sh-CTRL	102.845	152.155	34	1.0303
			sh-XIAP	127.305	127.695	10	0.30303
			Background	137	118
		c-IAP1	sh-CTRL	67.412	187.588	70	2.12121
			sh-XIAP	77.235	177.765	60	1.81818
			Background	137	118
		c-IAP2	sh-CTRL	92.976	162.024	44	1.33333
			sh-XIAP	92.406	162.594	45	1.36364
			Background	137.001	117.999
		GAPDH	sh-CTRL	103.958	151.042	33
			sh-XIAP	104.345	150.655	33
			Background	137.001	117.999
