# Supplementary material for: X‐linked inhibitor of apoptosis protein represents a promising therapeutic target for relapsed/refractory ALL
Source: EMBO Mol Med. 2022 Nov 23;15(1):e14557. doi: 10.15252/emmm.202114557 (PMC9832863; doi:10.15252/emmm.202114557)
Supplement: Supplementary file 10 — Source Data for Figure 4 [file EMMM-15-e14557-s006.zip › EMM-2021-14557_Source Data_Figure 4/Fig.4D.xlsx]

## Sheet: Tabelle2
		Fig.4D	Mean	Inv pixel density	Net value	Ratio
	XIAP	sh-CTRL	116.818	138.182	25	0.862069
		SFFV/sh-XIAP	139.121	115.879	3	0.0967742
		EF1/sh-XIAP	133.32	121.68	9	0.321429
	GAPDH	sh-CTRL	112.87	142.13	29
		SFFV/sh-XIAP	111.373	143.627	31
		EF1/sh-XIAP	114.103	140.897	28
		Background	142.2	112.8
