# Supplementary material for: X‐linked inhibitor of apoptosis protein represents a promising therapeutic target for relapsed/refractory ALL
Source: EMBO Mol Med. 2022 Nov 23;15(1):e14557. doi: 10.15252/emmm.202114557 (PMC9832863; doi:10.15252/emmm.202114557)
Supplement: Supplementary file 10 — Source Data for Figure 4 [file EMMM-15-e14557-s006.zip › EMM-2021-14557_Source Data_Figure 4/Fig.4F.xlsx]

## Sheet: VCR0.3
	NALM-6 in vivo
		PBS	VCR 0.3
		50.0	24.0
		52.1	26.4
		51.5	24.8
		48.6	26.2
			28.5
			1.5
			1.2
			11.0
