# Supplementary material for: X‐linked inhibitor of apoptosis protein represents a promising therapeutic target for relapsed/refractory ALL
Source: EMBO Mol Med. 2022 Nov 23;15(1):e14557. doi: 10.15252/emmm.202114557 (PMC9832863; doi:10.15252/emmm.202114557)
Supplement: Supplementary file 10 — Source Data for Figure 4 [file EMMM-15-e14557-s006.zip › EMM-2021-14557_Source Data_Figure 4/Fig.4G.xlsx]

## Sheet: Tabelle1
		NALM-6 in vivo
		dpi	sh-CTRL			sh-XIAP
		0	50	50	50	50	50	50
		38	94.72	88.3		5.28	13.84
		46	99	99.7	96.4	1	0.03	3.6
		dpi= days post injection
