# Supplementary material for: X‐linked inhibitor of apoptosis protein represents a promising therapeutic target for relapsed/refractory ALL
Source: EMBO Mol Med. 2022 Nov 23;15(1):e14557. doi: 10.15252/emmm.202114557 (PMC9832863; doi:10.15252/emmm.202114557)
Supplement: Supplementary file 10 — Source Data for Figure 4 [file EMMM-15-e14557-s006.zip › EMM-2021-14557_Source Data_Figure 4/Fig.4I.xlsx]

## Sheet: Figure 4I
			shRenilla			shXIAP.1			shXIAP.1 + XIAP o.e.
		days	Mean	SD		Mean	SD		Mean	SD
		0	50.23	0.81		50	0.1		50.22	1.34
		2	46.73	0.67		46.1	0.81		48.7	0.2
		4	46.16	0.78		44.46	0.21		49.3	0.26
		9	45.36	0.35		38.86	0.25		47.3	0.83
