# Supplementary material for: X‐linked inhibitor of apoptosis protein represents a promising therapeutic target for relapsed/refractory ALL
Source: EMBO Mol Med. 2022 Nov 23;15(1):e14557. doi: 10.15252/emmm.202114557 (PMC9832863; doi:10.15252/emmm.202114557)
Supplement: Supplementary file 11 — Source Data for Figure 5 [file EMMM-15-e14557-s011.zip › EMM-2021-14557_Source Data_Figure 5/Fig.5B.xlsx]

## Sheet: Tabelle1
			Mean	Inv pixel density	Net value	Ratio
	XIAP	P1-shCTRL	87.712	167.288	45	2.04545
		P1-shXIAP	136.086	118.914	0	0
	GAPDH	P1-shCTRL	110.61	144.39	22
		P1-shXIAP	122.024	132.976	11
		Background	133.112	121.888
	XIAP	P2-shCTRL	187.843	67.157	66	1.78378
		P2-shXIAP	251.245	3.755	3	0.0638298
	GAPDH	P2-shCTRL	213.209	41.791	37
		P2-shXIAP	203.454	51.546	47
		Background	250.215	4.785
