# Supplementary material for: X‐linked inhibitor of apoptosis protein represents a promising therapeutic target for relapsed/refractory ALL
Source: EMBO Mol Med. 2022 Nov 23;15(1):e14557. doi: 10.15252/emmm.202114557 (PMC9832863; doi:10.15252/emmm.202114557)
Supplement: Supplementary file 11 — Source Data for Figure 5 [file EMMM-15-e14557-s011.zip › EMM-2021-14557_Source Data_Figure 5/Fig.5C.xlsx]

## Sheet: ALL-265
		ALL-265 in vivo
		dpi	sh-CTRL					sh-XIAP.1
		0	50	50	50			50	50	50
		40	93.9	99.2	53.37	69.54	69.64	0	0.6	46.57	30.14	30.04
		85	100	84.9	92.7			0	15.1	7.29
		dpi= days post injection
